# Supplementary material for: Iraqi Parents’ Knowledge, Attitudes, and Practices towards Vaccinating Their Children: A Cross-Sectional Study
Source: Vaccines (Basel). 2022 May 22;10(5):820. doi: 10.3390/vaccines10050820 (PMC9144119; doi:10.3390/vaccines10050820)
Supplement: Supplementary file 1 [file vaccines-10-00820-s001.zip]

Archive with 1 entries (1 files):
- vaccines-1743725-supplementary.pdf
